# Supplementary material for: Quality of Life of Women after Giving Birth: Associated Factors Related with the Birth Process
Source: J Clin Med. 2019 Mar 7;8(3):324. doi: 10.3390/jcm8030324 (PMC6462924; doi:10.3390/jcm8030324)
Supplement: Supplementary file 1 [file jcm-08-00324-s001.zip]

Archive with 1 entries (1 files):
- jcm-443076-supplementary.xls
