# Supplementary material for: Quality of Life of Women after Giving Birth: Associated Factors Related with the Birth Process
Source: J Clin Med. 2019 Mar 7;8(3):324. doi: 10.3390/jcm8030324 (PMC6462924; doi:10.3390/jcm8030324)
Supplement: Supplementary file 1 [file jcm-08-00324-s001.zip › jcm-443076-supplementary.xls]

## Sheet: Women´s QoL Score SF-36
		Table S1: Instrument to automatic calculation of Women’s QoL Score SF-36.
		Variables		Beta
		≥ 35 years		-1.24
		Level education: primary education		12.42
		Level education: secondary education		14.1
		Level education: university education		18.69
		Multiparae		1.77
		Health problems during pregnancy		-2.42
		Cesarean section		-3.61
		Third/fourth degree perineal tears		-6.87
		Mother admitted to an ICU		-4.81
		Readmitted to hospital after discharge		-6.12
		Newborn hospitalised		-2.1
		Quality of life affected by problems not related with pregnancy, birth and postpartum		-13.52
		Time since last giving birth: 1-3 years		1.64
		Time since last giving birth: more than 3 years		1.19
		Cte		58.69
		Women’s QoL Score SF-36 - automatic calculation
				Dichotomous variables: Yes (1) / No (0)
		≥ 35 years		1
		Level education: primary education		0
		Level education: secondary education		1
		Level education: university education		0
		Multiparae		1
		Health problems during pregnancy		1
		Cesarean section		1		Women’s QoL Score				66.83	points
		Third/fourth degree perineal tears		0
		Mother admitted to an ICU		0
		Readmitted to hospital after discharge		0
		Newborn hospitalised		1
		Quality of life affected by problems not related with pregnancy, birth and postpartum		0
		Time since last giving birth: 1-3 years		1
		Time since last giving birth: more than 3 years		0
